# Supplementary material for: Divergent Metabolic Effects of Metformin Merge to Enhance Eicosapentaenoic Acid Metabolism and Inhibit Ovarian Cancer In Vivo
Source: Cancers (Basel). 2022 Mar 15;14(6):1504. doi: 10.3390/cancers14061504 (PMC8946838; doi:10.3390/cancers14061504)
Supplement: Supplementary file 1 [file cancers-14-01504-s001.zip]

Archive with 1 entries (1 files):
- cancers-1580739-supplementary.pdf
